# Supplementary material for: Prognostic and therapeutic value of the Hippo pathway, RABL6A, and p53-MDM2 axes in sarcomas
Source: Oncotarget. 2021 Apr 13;12(8):740–55. doi: 10.18632/oncotarget.27928 (PMC8057271; doi:10.18632/oncotarget.27928)
Supplement: Supplementary file 2 [file oncotarget-12-740-s002.xlsx]

## Sheet: Sheet 1 - sarcoma (5)
Supplementary Table 1: Summary of clinical data and H-scores for the 5 biomarkers
sarcoma (5)
tumor_type	tumor_type_collapsed	gender	age	p53_intensity	p53_%_cells_+	p53_h_score	MDM2_intensity	MDM2_%_cells_+	MDM2_h_score	YAP_intensity	YAP_%_cells_+	YAP_h_score	TAZ_intensity	TAZ_%_cells_+	TAZ_h_score	RABL6A_intensity	RABL6A_%_cells_+	RABL6A_h_score	grade_clean	grade	tumor_size_cm	log_tumor_size	log_tumor_size_imputed	log_p53_h_score	log_MDM2_h_score	p53_high	MDM2_high	TAZ_high	YAP_high	RABL6A_trtl	RABL6A_high	exclude	dDiagnosed	dMetRec	dMet	dDeath	left_study	eDeath	dCensored	eCensored	tDeath	dProg	eProg	dProgCensored	eProgCensored	tProg	eMet	dMetCensored	eMetCensored
AR	AVR/AR/SR	M	29	1	5	5	1	2.5	2.5	1.75	37.5	73.75	2	75	150	1.5	100	150	3	High	2.1	0.741937	0.741937	1.79176	1.25276	1	0	0	0	2		FALSE	2002-06-11	2002-06-11	2002-06-11	2005-01-04		1		0	938	2002-06-11	1		0	0	1		0
AR	AVR/AR/SR	M	62	0	0	0	1	0.5	0.5	0	0	0	2.25	17.5	41.25	1.5	92.5	140			4.6	1.52606	1.52606	0	0.405465	0	0	0	0	2		FALSE	2005-09-01			2007-12-06		1		0	826	2007-12-06	1		0	826	0	2007-12-06	1
AR	AVR/AR/SR	F	38	0	0	0	1	7.5	7.5	2.75	50	137.5	2.75	90	247.5	1.5	100	150					1.8718	0	2.14007	0	0	1	0	2		FALSE	2003-08-06	2010-10-22			2012-06-05	0	2012-06-05	1	3226	2010-10-22	1		0	2634	0	2012-06-05	1
AS	AS	F	51	0	0	0	0	0	0	2.5	100	250	2	100	200	2	100	200	3	High	5.7	1.74047	1.74047	0	0	0	0	0	1	2		FALSE	2009-11-12	2013-04-19	2013-04-19	2014-07-04		1		0	1695	2013-04-19	1		0	1254	1		0
AS	AS	M	72	3	22.5	67.5	3	80	240	2	70	140	3	100	300	0	0	0	1	Low	13.1	2.57261	2.57261	4.22683	5.4848	1	1	1	0	1	0	FALSE	2013-02-20	2017-06-29	2017-06-29	2019-04-22		1		0	2252	2017-06-29	1		0	1590	1		0
AS	AS	F	60	0	0	0	0	0	0	2	90	180	3	100	300	1.5	85	135	3	High	2	0.693147	0.693147	0	0	0	0	1	1	2		FALSE	2013-10-15				2014-04-28	0	2014-04-28	1	195		0	2014-04-28	1	195	0	2014-04-28	1
AS	AS	F	91	1	7.5	7.5	2	60	120	2	90	180	3	100	300	2.5	92.5	230			0.4	-0.916291	-0.916291	2.14007	4.79579	1	1	1	1	3	1	FALSE	2013-03-13			2013-10-30		1		0	231	2013-10-30	1		0	231	0	2013-10-30	1
AS	AS	F	82	3	80	240	0.5	95	47.5	3	100	300	3	100	300	2.75	100	275	3	High	6.5	1.8718	1.8718	5.4848	3.88156	1	1	1	1	3	1	FALSE	2013-04-19	2013-11-13		2014-08-03		1		0	471	2013-11-13	1		0	208	0	2014-08-03	1
AVR	AVR/AR/SR	M	7	1	5	5	1	32.5	32.5	0	0	0	3	85	255	2	100	200					1.8718	1.79176	3.51155	1	1	1	0	2		FALSE	1998-08-23	1998-08-23	1998-08-23	2001-04-03		1		0	954	1998-08-23	1		0	0	1		0
AVR	AVR/AR/SR	M	0.11499	0	0	0	0	0	0	3	5	15	3	80	240	1	80	80			1.8	0.587787	0.587787	0	0	0	0	1	0	1	0	FALSE	2000-11-17	2002-02-08		2002-10-11		1		0	693	2002-02-08	1		0	448	0	2002-10-11	1
AVR	AVR/AR/SR	F	15	1	1	1	1	95	95	2	50	100	3	47.5	142.5	3	100	300			0.6	-0.510826	-0.510826	0.693147	4.56435	1	1	0	0	3	1	FALSE	2006-11-17	2009-06-02	2009-06-03	2009-12-30		1		0	1139	2009-06-02	1		0	928	1		0
AVR	AVR/AR/SR	M	14	0	0	0	1	0.5	0.5	1.75	80	140	2.75	80	220	3	100	300			2.1	0.741937	0.741937	0	0.405465	0	0	1	0	3	1	FALSE	2006-03-06	2007-08-07	2007-08-07	2007-11-26		1		0	630	2007-08-07	1		0	519	1		0
AVR	AVR/AR/SR	M	12	0	0	0	1	6	6	0	0	0	2.5	75	187.5	3	80	240			1.5	0.405465	0.405465	0	1.94591	0	0	0	0	3	1	FALSE	2013-08-01	2013-08-01	2013-08-01	2014-05-08		1		0	280	2013-08-01	1		0	0	1		0
AVR	AVR/AR/SR	M	1.66667	0	0	0	2	17.5	35	2	90	180	1	15	15	3	100	300			4	1.38629	1.38629	0	3.58352	0	1	0	1	3	1	FALSE	1999-06-09				2012-10-04	0	2012-10-04	1	4866		0	2012-10-04	1	4866	0	2012-10-04	1
CCS	CCS	M	16	0	0	0	2	5	10	0	0	0	0	0	0	1	100	100			14	2.63906	2.63906	0	2.3979	0	0	0	0	1	0	FALSE	2000-06-12	2000-07-13	2000-07-13	2001-02-15		1		0	248	2000-07-13	1		0	31	1		0
CCS	CCS	M	21	2	5	10	1.5	34	38	0	0	0	1	5	5	3	100	300	3	High	9.8	2.28238	2.28238	2.3979	3.66356	1	1	0	0	3	1	FALSE	2009-11-10	2010-02-19	2010-02-19	2012-09-24		1		0	1049	2010-02-19	1		0	101	1		0
CCS	CCS	M	42	1.5	5	7.5	2.75	5	13.75	0	0	0	1	5	5	3	100	300					1.8718	2.14007	2.69124	1	0	0	0	3	1	FALSE	2010-10-12	2012-09-13	2012-09-13	2016-01-06		1		0	1912	2012-09-13	1		0	702	1		0
CCS	CCS	F	42	2	5	10	2.75	6.5	17.5	1	5	5	1	80	80	3	100	300			14	2.63906	2.63906	2.3979	2.91777	1	1	0	0	3	1	FALSE	2013-08-22	2014-08-14	2014-09-25	2015-06-03		1		0	650	2014-08-14	1		0	357	1		0
CS	CS	F	49	0	0	0	0	0	0				1	15	30	0	0	0	2	Low	3.5	1.25276	1.25276	0	0	0	0	0		1	0	FALSE	2006-12-19			2010-05-19		1		0	1247	2010-05-19	1		0	1247	0	2010-05-19	1
CS	CS	M	68							1.5	50	150	3	70	210				3	High	27	3.29584	3.29584					1	0			FALSE	2010-01-13	2010-09-07	2010-09-07	2012-11-13		1		0	1035	2010-09-07	1		0	237	1		0
CS	CS	M	36	0	0	0	0	0	0	0	0	0	0	0	0	0	0	0	1	Low	5.3	1.66771	1.66771	0	0	0	0	0	0	1	0	FALSE	2011-07-15					0	2020-09-18	1	3353		0	2020-09-18	1	3353	0	2020-09-18	1
CS	CS	F	62	0	0	0	0	0	0	0	0	0	0	0	0	0	0	0	1	Low	4.9	1.58924	1.58924	0	0	0	0	0	0	1	0	FALSE	2011-07-01					0	2020-09-18	1	3367		0	2020-09-18	1	3367	0	2020-09-18	1
CS	CS	M	28							0	0	0	0	0	0	0	0	0	2	Low	15.7	2.75366	2.75366					0	0	1	0	FALSE	2011-08-23					0	2020-09-18	1	3314		0	2020-09-18	1	3314	0	2020-09-18	1
CS	CS	M	63	0	0	0	0	0	0	0	0	0	0	0	0	0	0	0	2	Low	6.1	1.80829	1.80829	0	0	0	0	0	0	1	0	FALSE	2011-10-04					0	2020-09-18	1	3272		0	2020-09-18	1	3272	0	2020-09-18	1
CS	CS	M	60				0	0	0	0	0	0				2	50	100	1	Low	20.5	3.02042	3.02042		0		0		0	1	0	FALSE	2012-11-02					0	2020-09-18	1	2877		0	2020-09-18	1	2877	0	2020-09-18	1
CS	CS	F	41	0	0	0	0	0	0	0	0	0	0	0	0	0	0	0	1	Low	2.7	0.993252	0.993252	0	0	0	0	0	0	1	0	FALSE	2012-04-04					0	2020-09-18	1	3089		0	2020-09-18	1	3089	0	2020-09-18	1
CS	CS	M	31							1	40	40				2	50	100	1	Low	13.7	2.6174	2.6174						0	1	0	FALSE	2013-08-06					0	2020-09-18	1	2600		0	2020-09-18	1	2600	0	2020-09-18	1
CS	CS	M	23							0	0	0				1	45	45	1	Low	2	0.693147	0.693147						0	1	0	FALSE	2005-07-27	2009-03-30				0	2020-09-18	1	5532	2009-03-30	1		0	1342	0	2020-09-18	1
CS	CS	M	63	0	0	0	0	0	0	0	0	0	0	0	0	2	65	130	1	Low	5	1.60944	1.60944	0	0	0	0	0	0	2		FALSE	2013-01-15					0	2020-09-18	1	2803		0	2020-09-18	1	2803	0	2020-09-18	1
CS	CS	F	49	0	0	0										0	0	0	2	Low	11.5	2.44235	2.44235	0		0				1	0	FALSE	2014-04-07					0	2020-09-18	1	2356		0	2020-09-18	1	2356	0	2020-09-18	1
CS	CS	M	73													1	65	65	2	Low	8.5	2.14007	2.14007							1	0	FALSE	2013-11-18	2015-07-27		2016-05-14		1		0	908	2015-07-27	1		0	616	0	2016-05-14	1
CS	CS	M	56	0	0	0	0	0	0	0	0	0	0	0	0	1	27.5	27.5	2	Low	2.9	1.06471	1.06471	0	0	0	0	0	0	1	0	FALSE	2013-11-08					0	2020-09-18	1	2506		0	2020-09-18	1	2506	0	2020-09-18	1
CS	CS	F	25	0	0	0	0	0	0	2	70	140	3	75	225	2	100	200	2	Low	2.9	1.06471	1.06471	0	0	0	0	1	0	2		FALSE	2014-03-14					0	2020-09-18	1	2380		0	2020-09-18	1	2380	0	2020-09-18	1
CS	CS	F	42	0	0	0	3	100	300	2	85	170	3	75	225	1	65	65	3	High	14.7	2.68785	2.68785	0	5.70711	0	1	1	0	1	0	FALSE	2015-06-05	2016-05-12	2016-05-12	2018-01-21		1		0	961	2016-05-12	1		0	342	1		0
CS	CS	M	44	0	0	0	2	66.5	166.5	3	85	255	3	90	270	1	65	65	2	Low	2.9	1.06471	1.06471	0	5.12098	0	1	1	1	1	0	FALSE	2013-06-14	2015-01-22	2015-01-22	2019-11-05		1		0	2335	2015-01-22	1		0	587	1		0
CS	CS	F	16	0	0	0	0.5	15	15	0	0	0	0	0	0	1	80	80	2	Low	1.6	0.470004	0.470004	0	2.77259	0	1	0	0	1	0	FALSE	2015-03-31				2018-05-24	0	2018-05-24	1	1150		0	2018-05-24	1	1150	0	2018-05-24	1
DDLPS	DDLPS	F	54				0	33	0				0	0	0	0	0	0	3	High	20.5	3.02042	3.02042		0		0	0		1	0	FALSE	2008-04-25					0	2020-09-18	1	4529		0	2020-09-18	1	4529	0	2020-09-18	1
DDLPS	DDLPS	F	69	1.5	5	7.5	3	100	300	3	95	285	2.5	80	200	2	100	200			30.5	3.41773	3.41773	2.14007	5.70711	1	1	0	1	2		FALSE	2011-12-23					0	2020-09-18	1	3192		0	2020-09-18	1	3192	0	2020-09-18	1
DDLPS	DDLPS	M	58	1.5	5	7.5	3	100	300	2	60	120	2.75	95	262.5	2	100	200	3	High	37.2	3.61631	3.61631	2.14007	5.70711	1	1	1	0	2		FALSE	2013-01-18	2013-01-24	2013-01-24	2014-05-24		1		0	491	2013-01-24	1		0	6	1		0
DDLPS	DDLPS	F	74	1.5	5	7.5	2.5	100	250	2.75	95	261.25	3	97.5	292.5	1	100	100	2.5	Intermediate	12	2.48491	2.48491	2.14007	5.52545	1	1	1	1	1	0	FALSE	2013-10-11					0	2020-09-18	1	2534		0	2020-09-18	1	2534	0	2020-09-18	1
DDLPS	DDLPS	M	75	2.5	5	12.5	3	95	285	3	60	180	3	92.5	277.5	3	70	210			14.4	2.66723	2.66723	2.60269	5.65599	1	1	1	1	3	1	FALSE	2013-12-16					0	2020-09-18	1	2468		0	2020-09-18	1	2468	0	2020-09-18	1
DDLPS	DDLPS	M	54	0	0	0	2.5	66	165	3	50	150	3	75	225	0.5	5	5			19.2	2.95491	2.95491	0	5.11199	0	1	1	0	1	0	FALSE	2013-12-17					0	2020-09-18	1	2467		0	2020-09-18	1	2467	0	2020-09-18	1
DDLPS	DDLPS	M	52	2.5	7.5	18.75	3	100	300	3	90	270	2	92.5	185	1	20	20	3	High	32.6	3.48431	3.48431	2.98315	5.70711	1	1	0	1	1	0	FALSE	2013-10-25			2018-08-03		1		0	1743	2018-08-03	1		0	1743	0	2018-08-03	1
DDLPS	DDLPS	M	76	0	0	0	2	95	190	2.75	55	150	2.75	80	222.5	0	0	0	3	High	32.5	3.48124	3.48124	0	5.25227	0	1	1	0	1	0	FALSE	2014-02-04	2014-06-18	2014-06-18	2014-11-22		1		0	291	2014-06-18	1		0	134	1		0
DDLPS	DDLPS	M	55	2.5	35	87.5	0.5	30	15	1	10	10	3	97.5	292.5	1	60	60	3	High	9.7	2.27213	2.27213	4.483	2.77259	1	1	1	0	1	0	FALSE	2012-09-06	2013-12-09				0	2020-09-18	1	2934	2013-12-09	1		0	459	0	2020-09-18	1
ES	ES	M	11	1.5	5	7.5	2	66	132	3	90	270	3	100	300	3	97.5	292.5			6	1.79176	1.79176	2.14007	4.89035	1	1	1	1	3	1	FALSE	2002-08-07				2017-06-22	0	2017-06-22	1	5433		0	2017-06-22	1	5433	0	2017-06-22	1
ES	ES	M	17	1.5	5	7.5	2.5	15	37.5	3	100	300	3	100	300	2	75	150			6	1.79176	1.79176	2.14007	3.65066	1	1	1	1	2		FALSE	2007-05-02	2008-10-13	2008-10-13	2008-12-03		1		0	581	2008-10-13	1		0	530	1		0
ES	ES	M	29							3	90	270				3	40	120			1.5	0.405465	0.405465						1	2		FALSE	2011-03-04					0	2020-09-18	1	3486		0	2020-09-18	1	3486	0	2020-09-18	1
ES	ES	M	24	1.5	7.5	11.25	1	10	10	3	100	300	3	100	300	2	80	160	3	High	4.5	1.50408	1.50408	2.50553	2.3979	1	0	1	1	2		FALSE	2014-09-23	2016-10-13		2019-08-04		1		0	1776	2016-10-13	1		0	751	0	2019-08-04	1
EWS	EWS	F	31	0	0	0	0	0	0	1.5	2.5	7.5	3	8.25	24.75	0	0	0			2.8	1.02962	1.02962	0	0	0	0	0	0	1	0	FALSE	2014-07-02					0	2020-09-18	1	2270		0	2020-09-18	1	2270	0	2020-09-18	1
HGOS	HGOS	M	8	2.5	60	150	0.25	25	12.5	3	90	270	1	10	10	3	100	300	3	High	12.4	2.5177	2.5177	5.01728	2.60269	1	0	0	1	3	1	FALSE	2006-08-21					0	2020-09-18	1	5142		0	2020-09-18	1	5142	0	2020-09-18	1
HGOS	HGOS	F	65	0	0	0	2	16.5	3	3	57.5	172.5	2.75	52.5	153.75	2	100	200	3	High	6	1.79176	1.79176	0	1.38629	0	0	0	0	2		FALSE	2009-10-09					0	2020-09-18	1	3997		0	2020-09-18	1	3997	0	2020-09-18	1
HGOS	HGOS	M	24	0	0	0	0	0	0	3	100	300	2	100	200	2	100	200	3	High	11.8	2.4681	2.4681	0	0	0	0	0	1	2		FALSE	2007-09-19	2009-10-06	2010-07-20	2012-02-10		1		0	1605	2009-10-06	1		0	748	1		0
HGOS	HGOS	F	17	3	40	120	0	0	0	2	15	30	2.25	90	202.5	2	90	180	3	High	1.1	0.0953102	0.0953102	4.79579	0	1	0	1	0	2		FALSE	2011-05-17					0	2020-09-18	1	3412		0	2020-09-18	1	3412	0	2020-09-18	1
HGOS	HGOS	M	54	2	1	2	3	95	285	3	70	210	3	80	240	2.5	100	250	3	High	7.5	2.0149	2.0149	1.09861	5.65599	1	1	1	1	3	1	FALSE	2011-11-08					0	2020-09-18	1	3237		0	2020-09-18	1	3237	0	2020-09-18	1
HGOS	HGOS	F	10	0	0	0	1.5	30	45	3	100	300	3	100	300	3	100	300	3	High	1.7	0.530628	0.530628	0	3.82864	0	1	1	1	3	1	FALSE	2004-12-30	2010-01-29	2010-01-29	2013-03-18		1		0	3000	2010-01-29	1		0	1856	1		0
HGOS	HGOS	M	11	3	80	240	0.5	25	12.5	3	85	255	2	90	180	3	100	300	3	High	1.6	0.470004	0.470004	5.4848	2.60269	1	0	0	1	3	1	FALSE	2008-02-08	2008-07-17	2008-07-17	2012-11-26		1		0	1753	2008-07-17	1		0	160	1		0
HGOS	HGOS	F	57	0	0	0	3	65	195	2	25	50	3	75	225	1.25	75	95	3	High	2.7	0.993252	0.993252	0	5.27811	0	1	1	0	1	0	FALSE	2012-03-07					0	2020-09-18	1	3117		0	2020-09-18	1	3117	0	2020-09-18	1
HGOS	HGOS	M	18	0	0	0	2	27.5	55	2.5	35	95	2	45	90	3	100	300	3	High	2.1	0.741937	0.741937	0	4.02535	0	1	0	0	3	1	FALSE	2012-03-29	2014-07-18	2014-07-18			0	2020-09-18	1	3095	2014-07-18	1		0	841	1		0
HGOS	HGOS	F	25	3	75	225	0.25	35	17.5	3	60	180	1.5	40	60	1	100	100	3	High			1.8718	5.42053	2.91777	1	1	0	1	1	0	FALSE	2007-08-01	2013-02-01			2013-09-10	0	2013-09-10	1	2232	2013-02-01	1		0	2011	0	2013-09-10	1
LM	LM			0	0	0	0	0	0	3	97.5	292.5	1	100	100	1	100	100					1.8718	0	0	0	0	0	1	1	0	TRUE	2014-03-20					0	2020-09-18	1	2374		0	2020-09-18	1	2374	0	2020-09-18	1
M/RC LPS	M/RC LPS	M	58	0	0	0	0	0	0	3	85	255	0	0	0	0	0	0			8	2.07944	2.07944	0	0	0	0	0	1	1	0	FALSE	2001-11-05				2009-05-03	0	2009-05-03	1	2736		0	2009-05-03	1	2736	0	2009-05-03	1
M/RC LPS	M/RC LPS	M	36	0	0	0	0	0	0	3	80	240	0	0	0	1	80	80			4.5	1.50408	1.50408	0	0	0	0	0	1	1	0	FALSE	2002-03-13				2011-03-05	0	2011-03-05	1	3279		0	2011-03-05	1	3279	0	2011-03-05	1
M/RC LPS	M/RC LPS	F	35	1	1	1	0	0	0	3	62.5	187.5	0	0	0	0	0	0	2.5	Intermediate	15	2.70805	2.70805	0.693147	0	1	0	0	1	1	0	FALSE	2006-01-30				2017-01-30	0	2017-01-30	1	4018		0	2017-01-30	1	4018	0	2017-01-30	1
M/RC LPS	M/RC LPS	M	29	0	0	0	0	0	0	3	80	240	0	0	0	0	0	0	2.5	Intermediate	11.6	2.45101	2.45101	0	0	0	0	0	1	1	0	FALSE	2006-09-28					0	2020-09-18	1	5104		0	2020-09-18	1	5104	0	2020-09-18	1
M/RC LPS	M/RC LPS	F	74	2	1	2	0.5	50	25	3	100	300	0	0	0	2	100	200	3	High	21	3.04452	3.04452	1.09861	3.2581	1	1	0	1	2		FALSE	2006-09-08	2006-09-08	2006-09-08	2011-07-22		1		0	1778	2006-09-08	1		0	0	1		0
M/RC LPS	M/RC LPS	M	56	0	0	0	0	0	0	3	85	255	1.5	27.5	45	0	0	0			10.9	2.38876	2.38876	0	0	0	0	0	1	1	0	FALSE	2009-09-30				2011-01-18	0	2011-01-18	1	475		0	2011-01-18	1	475	0	2011-01-18	1
M/RC LPS	M/RC LPS	M	82	0	0	0	0.25	12.5	6.25	3	95	285	1	90	90	1.5	80	130	3	High	11	2.3979	2.3979	0	1.981	0	0	0	1	2		FALSE	2012-11-13			2017-10-09		1		0	1791	2017-10-09	1		0	1791	0	2017-10-09	1
M/RC LPS	M/RC LPS	M	23	0	0	0	0	0	0	2.5	60	145	0	0	0	1	100	100	1	Low	10.8	2.37955	2.37955	0	0	0	0	0	0	1	0	FALSE	2014-06-17					0	2020-09-18	1	2285		0	2020-09-18	1	2285	0	2020-09-18	1
M/RC LPS	M/RC LPS	F	13	0	0	0	0	0	0	3	25	75	0	0	0	0	0	0	1	Low	7.6	2.02815	2.02815	0	0	0	0	0	0	1	0	FALSE	2014-07-30					0	2020-09-18	1	2242		0	2020-09-18	1	2242	0	2020-09-18	1
MERT	MERT	F	0.0136893	1.5	20	30	1	65	65	2	100	200	2	80	160	1	100	100			1.1	0.0953102	0.0953102	3.43399	4.18965	1	1	0	1	1	0	FALSE	2005-01-12	2005-01-12	2005-01-12	2005-01-16		1		0	4	2005-01-12	1		0	0	1		0
MERT	MERT	F	0.333333	1.5	25	37.5	1	95	95	3	100	300	3	100	300	3	100	300			1	0	0	3.65066	4.56435	1	1	1	1	3	1	FALSE	2012-03-19			2012-06-10		1		0	83	2012-06-10	1		0	83	0	2012-06-10	1
MERT	MERT	M	0.13963	1.5	5	7.5	1	95	95	3	100	300	3	100	300	2.5	90	220			2.5	0.916291	0.916291	2.14007	4.56435	1	1	1	1	3	1	FALSE	2014-07-25	2015-01-30		2015-03-22		1		0	240	2015-01-30	1		0	189	0	2015-03-22	1
MERT	MERT	F	5	1.5	1	1.5	1	90	90	1.5	50	150	2	70	140	0.25	40	20			4.3	1.45862	1.45862	0.916291	4.51086	1	1	0	0	1	0	FALSE	1999-11-12					0	2020-09-18	1	7616		0	2020-09-18	1	7616	0	2020-09-18	1
MFS	MFS	F	69	0	0	0	0	0	0				0	0	0	0	0	0	1	Low	7.9	2.06686	2.06686	0	0	0	0	0		1	0	FALSE	2005-06-29			2008-06-30		1		0	1097	2008-06-30	1		0	1097	0	2008-06-30	1
MFS	MFS	F	77	0	0	0	0	0	0	1	5	5	3	100	300	0.25	5	2.5	3	High	1.5	0.405465	0.405465	0	0	0	0	1	0	1	0	FALSE	2006-04-19	2006-05-02	2006-05-02			0	2020-09-18	1	5266	2006-05-02	1		0	13	1		0
MFS	MFS	M	67	0	0	0	0.5	100	50	3	80	240	3	100	300	2	100	200	3	High	4	1.38629	1.38629	0	3.93183	0	1	1	1	2		FALSE	2008-05-13			2009-04-30		1		0	352	2009-04-30	1		0	352	0	2009-04-30	1
MFS	MFS	F	61	0	0	0	2	37.5	75	3	25	75	3	100	300	1	95	95	2.5	Intermediate	7.4	2.00148	2.00148	0	4.33073	0	1	1	0	1	0	FALSE	2013-04-01					0	2020-09-18	1	2727		0	2020-09-18	1	2727	0	2020-09-18	1
MFS	MFS	F	47	0	0	0	0.5	100	50	3	100	300	3	100	300	2	100	200	3	High	3.5	1.25276	1.25276	0	3.93183	0	1	1	1	2		FALSE	2012-08-22	2013-03-05				0	2020-09-18	1	2949	2013-03-05	1		0	195	0	2020-09-18	1
MFS	MFS	F	72	0	0	0	0.5	5	2.5	1	25	25	3	90	270	1	70	70	3	High	22	3.09104	3.09104	0	1.25276	0	0	1	0	1	0	FALSE	2012-01-11	2013-04-18	2013-04-18	2014-05-09		1		0	849	2013-04-18	1		0	463	1		0
MFS	MFS	F	59	0	0	0	0.5	2.5	2.5	1	5	5	3	100	300	2	100	200	3	High	4	1.38629	1.38629	0	1.25276	0	0	1	0	2		FALSE	2013-04-30				2014-12-04	0	2014-12-04	1	583		0	2014-12-04	1	583	0	2014-12-04	1
MFS	MFS	M	49	0	0	0	0	0	0	0	0	0	3	100	300	2	90	180			7	1.94591	1.94591	0	0	0	0	1	0	2		FALSE	2011-05-18	2013-06-10				0	2020-09-18	1	3411	2013-06-10	1		0	754	0	2020-09-18	1
MFS	MFS	M	74	0	0	0	2.25	100	225	0	0	0	3	100	300	0.25	40	20	3	High			1.8718	0	5.42053	0	1	1	0	1	0	FALSE	2002-12-01	2012-11-07		2015-10-01		1		0	4687	2012-11-07	1		0	3629	0	2015-10-01	1
MPNST(HG)	MPNST	M	42	2	20	40	2.5	95	237.5	1	20	20	2.5	90	225	3	100	300	3	High	4.3	1.45862	1.45862	3.71357	5.47437	1	1	1	0	3	1	FALSE	2009-06-03					0	2020-09-18	1	4125		0	2020-09-18	1	4125	0	2020-09-18	1
MPNST(HG)	MPNST	F	19	0	0	0	1.75	20	46.25	1	55	55	2.75	95	262.5	2	90	180			6.7	1.90211	1.90211	0	3.85545	0	1	1	0	2		FALSE	2010-12-01	2012-09-12		2013-03-16		1		0	836	2012-09-12	1		0	651	0	2013-03-16	1
MPNST(HG)	MPNST	M	57	1	1	1	2	7	14	2	65	130	2	65	130	2.5	100	250	1	Low	3.2	1.16315	1.16315	0.693147	2.70805	1	1	0	0	3	1	FALSE	2013-12-17				2014-01-08	0	2014-01-08	1	22		0	2014-01-08	1	22	0	2014-01-08	1
MPNST(HG)	MPNST	M	30	0	0	0	1	53	53	3	75	225	2	70	140	1	85	85	1	Low	10.4	2.34181	2.34181	0	3.98898	0	1	0	1	1	0	FALSE	2013-04-01	2013-05-09	2013-05-09	2014-03-14		1		0	347	2013-05-09	1		0	38	1		0
MPNST(HG)	MPNST	M	15	1	5	5	1	85	85	3	100	300	2.25	85	192.5	2.75	100	275	3	High	14.9	2.70136	2.70136	1.79176	4.45435	1	1	0	1	3	1	FALSE	2014-06-09	2015-09-23	2016-01-04	2016-06-06		1		0	728	2015-09-23	1		0	471	1		0
MPNST(HG)	MPNST	F	75	0	0	0	0.5	80	40	2.5	80	200	3	100	300	0.5	10	10	3	High	7	1.94591	1.94591	0	3.71357	0	1	1	1	1	0	FALSE	2014-09-04	2015-06-04	2015-06-01	2016-10-19		1		0	776	2015-06-01	1		0	270	1		0
MPNST(HG)	MPNST	F	1	0	0	0	0.5	17.5	8.75	2	25	50	3	95	285	1	90	90	3	High	2.5	0.916291	0.916291	0	2.27727	0	0	1	0	1	0	FALSE	2014-11-14	2015-04-27				0	2020-09-18	1	2135	2015-04-27	1		0	164	0	2020-09-18	1
MPNST(LG)	MPNST	F	29	1	5	5	2	17.5	35	3	40	120	3	90	270	2	100	200	1	Low	7.5	2.0149	2.0149	1.79176	3.58352	1	1	1	0	2		FALSE	2013-02-22					0	2020-09-18	1	2765		0	2020-09-18	1	2765	0	2020-09-18	1
MPNST(LG)	MPNST	M	10	0	0	0	2.25	70.5	159.75	3	45	135	3	70	210	2	100	200	1	Low	3.5	1.25276	1.25276	0	5.07985	0	1	1	0	2		FALSE	2014-03-12					0	2020-09-18	1	2382		0	2020-09-18	1	2382	0	2020-09-18	1
MPNST(LG)	MPNST	M	18	0	0	0	2	70	140	3	40	120	2.75	70	192.5	1	75	75	1	Low	8.8	2.17475	2.17475	0	4.94876	0	1	0	0	1	0	FALSE	2014-07-03					0	2020-09-18	1	2269		0	2020-09-18	1	2269	0	2020-09-18	1
PLPS	PLPS	M	69	3	95	285	0	0	0	3	100	300	2	100	200	1	80	80	3	High	15	2.70805	2.70805	5.65599	0	1	0	0	1	1	0	FALSE	2004-07-16			2012-09-20		1		0	2988	2012-09-20	1		0	2988	0	2012-09-20	1
PLPS	PLPS	F	76	0	0	0	0	0	0	1	85	85	1	75	75	1	80	80	3	High	12.5	2.52573	2.52573	0	0	0	0	0	0	1	0	FALSE	2005-12-28	2006-12-21	2006-12-21	2009-05-13		1		0	1232	2006-12-21	1		0	358	1		0
PLPS	PLPS	M	65	0	0	0	0.25	12.5	6.25	2	60	120	2	90	180	1	90	90	3	High	5	1.60944	1.60944	0	1.981	0	0	0	0	1	0	FALSE	2008-07-11				2008-11-25	0	2008-11-25	1	137		0	2008-11-25	1	137	0	2008-11-25	1
PLPS	PLPS	M	50	0	0	0	0.25	25	12.5	3	100	300	2.5	100	250	2	100	200	3	High	21	3.04452	3.04452	0	2.60269	0	0	1	1	2		FALSE	2008-02-01	2009-04-07	2009-04-07	2009-09-13		1		0	590	2009-04-07	1		0	431	1		0
PLPS	PLPS	M	26	0	0	0	0	0	0	0	0	0	2.5	80	200	0.5	50	50	3	High	9	2.19722	2.19722	0	0	0	0	0	0	1	0	FALSE	2008-11-17	2009-07-10	2009-07-10	2010-01-25		1		0	434	2009-07-10	1		0	235	1		0
PLPS	PLPS	F	48	0	0	0	0	0	0	2.25	85	192.5	1	15	15	2	100	200	3	High	10.6	2.36085	2.36085	0	0	0	0	0	1	2		FALSE	2009-02-26					0	2020-09-18	1	4222		0	2020-09-18	1	4222	0	2020-09-18	1
PLPS	PLPS	F	59	0	0	0	1	21.5	21.5	2.5	100	250	2.5	100	250	2.5	85	210	3	High	11.8	2.4681	2.4681	0	3.11352	0	1	1	1	3	1	FALSE	2014-10-13	2015-05-17	2015-05-17	2015-12-26		1		0	439	2015-05-17	1		0	216	1		0
SR	AVR/AR/SR	F	8	1	5	5	1	5	5	3	90	270	3	100	300	3	100	300			1.2	0.182322	0.182322	1.79176	1.79176	1	0	1	1	3	1	FALSE	2002-02-13	2003-01-06		2003-11-10		1		0	635	2003-01-06	1		0	327	0	2003-11-10	1
SS(B)	SS	M	43	1	1	1	0.5	80	40	3	100	300	3	60	180	2.5	100	250			2.4	0.875469	0.875469	0.693147	3.71357	1	1	0	1	3	1	FALSE	2014-02-26			2015-11-28		1		0	640	2015-11-28	1		0	640	0	2015-11-28	1
SS(M)	SS	F	51	1	1	1	1	77.5	81.25	3	40	120	3	100	300	2	70	140			11	2.3979	2.3979	0.693147	4.40976	1	1	1	0	2		FALSE	2003-09-26	2005-12-01	2006-03-03	2007-07-19		1		0	1392	2005-12-01	1		0	797	1		0
SS(M)	SS	F	28	1	5	5	1	4	4	3	100	300	2.75	95	262.5	2.25	100	225			4.7	1.54756	1.54756	1.79176	1.60944	1	0	1	1	3	1	FALSE	2010-08-12	2018-06-01		2019-01-11		1		0	3074	2018-06-01	1		0	2850	0	2019-01-11	1
SS(M)	SS	F	19	0	0	0	0.5	15	7.5	3	100	300	2	20	40	1	50	50					1.8718	0	2.14007	0	0	0	1	1	0	FALSE	2010-02-05					0	2020-09-18	1	3878		0	2020-09-18	1	3878	0	2020-09-18	1
SS(M)	SS	M	9	1	7.5	7.5	1	92.5	92.5	3	100	300	2.5	90	225	2.5	100	250	3	High	5	1.60944	1.60944	2.14007	4.53796	1	1	1	1	3	1	FALSE	2011-08-26					0	2020-09-18	1	3311		0	2020-09-18	1	3311	0	2020-09-18	1
SS(M)	SS	M	64	0	0	0	0.5	82.5	41.25	3	100	300	2.75	100	275	1	100	100					1.8718	0	3.7436	0	1	1	1	1	0	FALSE	2012-07-17	2014-06-13	2014-06-13	2016-03-06		1		0	1328	2014-06-13	1		0	696	1		0
SS(M)	SS	F	24	1	1	1	1	66	66	2.5	80	200	3	95	285	3	65	195	3	High			1.8718	0.693147	4.20469	1	1	1	1	2		FALSE	2013-03-14					0	2020-09-18	1	2745		0	2020-09-18	1	2745	0	2020-09-18	1
SS(M)	SS	M	49	1	1	1	0.5	90	45	3	100	300	2.5	100	250	2	100	200			4.5	1.50408	1.50408	0.693147	3.82864	1	1	1	1	2		FALSE	2011-02-25	2014-05-20	2014-07-08	2015-01-24		1		0	1429	2014-05-20	1		0	1180	1		0
SS(M)	SS	F	62	1	5	5	0.5	90	45	3	70	210	2.5	80	200	2.5	100	250			11.1	2.40695	2.40695	1.79176	3.82864	1	1	0	1	3	1	FALSE	2012-07-05	2014-03-20	2014-03-20			0	2020-09-18	1	2997	2014-03-20	1		0	623	1		0
SS(PD)	SS	M	30	0	0	0	0.5	65	32.5	3	100	300	2.75	100	275	2	90	180			6.5	1.8718	1.8718	0	3.51155	0	1	1	1	2		FALSE	2007-01-05	2008-05-27	2008-05-27	2011-11-05		1		0	1765	2008-05-27	1		0	508	1		0
SS(PD)	SS	F	57	1	1	1	0.5	95	47.5	3	100	300	3	20	60	3	95	285	3	High	2.7	0.993252	0.993252	0.693147	3.88156	1	1	0	1	3	1	FALSE	2009-12-16	2013-09-14	2013-09-14	2014-05-18		1		0	1614	2013-09-14	1		0	1368	1		0
ST-LM-1	ST-LM	F	37	1	1	1	1	5	5	3	80	240	3	90	270	2	100	200			0.8	-0.223144	-0.223144	0.693147	1.79176	1	0	1	1	2		TRUE	2014-09-09					0	2020-09-18	1	2201		0	2020-09-18	1	2201	0	2020-09-18	1
ST-LM-2	ST-LM	F	76	0	0	0	0	0	0	2.25	75	170	2	70	140	1	80	80			1	0	0	0	0	0	0	0	0	1	0	TRUE	2014-05-15					0	2020-09-18	1	2318		0	2020-09-18	1	2318	0	2020-09-18	1
ST-LM-3	ST-LM	F	66	1	1	1	0.5	40	40	3	80	240	2	85	170	2	100	200			1.3	0.262364	0.262364	0.693147	3.71357	1	1	0	1	2		TRUE	2014-01-07				2014-02-13	0	2014-02-13	1	37		0	2014-02-13	1	37	0	2014-02-13	1
ST-LM-4	ST-LM	F	44	0	0	0	1	80	80	3	70	210	3	90	270	1	100	100			1.9	0.641854	0.641854	0	4.39445	0	1	1	1	1	0	TRUE	2014-11-14				2016-12-20	0	2016-12-20	1	767		0	2016-12-20	1	767	0	2016-12-20	1
ST-LM-5	ST-LM	F	59	0	0	0	0.5	1.5	1.5	2.25	80	180	2	70	140	1	100	100			0.6	-0.510826	-0.510826	0	0.916291	0	0	0	1	1	0	TRUE	2014-05-29					0	2020-09-18	1	2304		0	2020-09-18	1	2304	0	2020-09-18	1
ST-LM-6	ST-LM	M	34	0	0	0	0	0	0	3	100	300	3	50	150	2	100	200			0.5	-0.693147	-0.693147	0	0	0	0	0	1	2		TRUE	2014-07-24					0	2020-09-18	1	2248		0	2020-09-18	1	2248	0	2020-09-18	1
ST-LMS	ST-LMS	F	42	2	50	0	0.75	25	17.5	2.5	80	200	3	100	300	3	100	300	3	High	6.5	1.8718	1.8718	0	2.91777	0	1	1	1	3	1	FALSE	2004-02-09	2006-07-17	2006-07-17			0	2020-09-18	1	6066	2006-07-17	1		0	889	1		0
ST-LMS	ST-LMS	M	66	1.5	7.5	11.25	0.5	72.5	17.5	1.25	55	70	2.5	100	250	2.5	100	250			1.1	0.0953102	0.0953102	2.50553	2.91777	1	1	1	0	3	1	FALSE	2010-09-17				2012-01-24	0	2012-01-24	1	494		0	2012-01-24	1	494	0	2012-01-24	1
ST-LMS	ST-LMS	M	74	2	12.5	25	0	0	0	3	50	150	2.5	50	125	1	80	80	3	High	7.8	2.05412	2.05412	3.2581	0	1	0	0	0	1	0	FALSE	2011-02-08	2011-02-08	2011-02-08	2011-10-19		1		0	253	2011-02-08	1		0	0	1		0
ST-LMS	ST-LMS	M	85	2	30	60	1	6.5	6.5	3	75	225	3	90	270	0.75	75	57.5	1	Low	1.6	0.470004	0.470004	4.11087	2.0149	1	0	1	1	1	0	FALSE	2012-05-22			2014-08-09		1		0	809	2014-08-09	1		0	809	0	2014-08-09	1
ST-LMS	ST-LMS	M	28	0	0	0	0.5	16.5	8.25	3	90	270	2	90	180	2.25	100	225	1	Low	1.2	0.182322	0.182322	0	2.22462	0	0	0	1	3	1	FALSE	2012-08-23				2015-06-02	0	2015-06-02	1	1013		0	2015-06-02	1	1013	0	2015-06-02	1
ST-LMS	ST-LMS	F	92	2	7.5	15	0.5	35	17.5	2.5	70	175	2.5	90	230	2	100	200	3	High	5	1.60944	1.60944	2.77259	2.91777	1	1	1	1	2		FALSE	2012-04-24					0	2020-09-18	1	3069		0	2020-09-18	1	3069	0	2020-09-18	1
ST-LMS	ST-LMS	M	71	2	1	2	1.5	32.5	62.5	2.5	65	162.5	2	90	180	2.5	100	250	2	Low	4.7	1.54756	1.54756	1.09861	4.15104	1	1	0	0	3	1	FALSE	2012-11-29					0	2020-09-18	1	2850		0	2020-09-18	1	2850	0	2020-09-18	1
ST-LMS	ST-LMS	F	63	0	0	0	1	30	27.5	3	80	240	2.75	95	260	1.5	80	120	3	High	8	2.07944	2.07944	0	3.3499	0	1	1	1	2		FALSE	2013-01-03	2014-02-27	2014-02-27			0	2020-09-18	1	2815	2014-02-27	1		0	420	1		0
ST-LMS	ST-LMS	F	81	1	15	15	0.5	45	0	1.5	45	135	1.5	50	150	1.75	100	175	3	High	9.6	2.26176	2.26176	2.77259	0	1	0	0	0	2		FALSE	2012-11-02			2015-03-03		1		0	851	2015-03-03	1		0	851	0	2015-03-03	1
ST-LMS	ST-LMS	M	72	2	1	2	0.75	75	105	2.25	77.5	171.25	2.5	100	250	3	100	300					1.8718	1.09861	4.66344	1	1	1	0	3	1	FALSE	2010-02-24	2014-05-16			2018-06-14	0	2018-06-14	1	3032	2014-05-16	1		0	1542	0	2018-06-14	1
U-LM-1	U-LM	F	55	0	0	0	0.75	70	52.5	2.25	72.5	162.5	3	95	285	1.25	100	125			9.9	2.29253	2.29253	0	3.97968	0	1	1	0	2		TRUE	2014-10-31					0	2020-09-18	1	2149		0	2020-09-18	1	2149	0	2020-09-18	1
U-LM-2	U-LM	F	48	0	0	5	0	0	0	3	90	270	1	90	90	2	100	200			1.8	0.587787	0.587787	1.79176	0	1	0	0	1	2		TRUE	2014-11-04					0	2020-09-18	1	2145		0	2020-09-18	1	2145	0	2020-09-18	1
U-LM-4	U-LM	F	42	0	0	0	0	0	0	2	60	120	1	85	85	1	100	100			1.7	0.530628	0.530628	0	0	0	0	0	0	1	0	TRUE	2014-11-18				2014-12-29	0	2014-12-29	1	41		0	2014-12-29	1	41	0	2014-12-29	1
U-LMS	U-LMS	F	63	1	1	1	0.75	3	6	2.75	90	247.5	2.25	80	180	2	100	200			15.3	2.72785	2.72785	0.693147	1.94591	1	0	0	1	2		FALSE	2010-10-19			2019-04-24		1		0	3109	2019-04-24	1		0	3109	0	2019-04-24	1
U-LMS	U-LMS	F	58	0	0	0	1	95	95	3	90	270	2.5	100	250	1	100	100	2	Low	10.1	2.31254	2.31254	0	4.56435	0	1	1	1	1	0	FALSE	2011-06-08	2011-11-01	2011-11-01	2013-01-20		1		0	592	2011-11-01	1		0	146	1		0
U-LMS	U-LMS	F	53	1	5	5	2.5	95	237.5	2.5	100	250	2.5	80	200	1.5	100	150	3	High	23.3	3.14845	3.14845	1.79176	5.47437	1	1	0	1	2		FALSE	2012-04-12	2012-06-01	2012-06-01	2012-07-11		1		0	90	2012-06-01	1		0	50	1		0
U-LMS	U-LMS	F	69	1	1	1	2.75	25	32.5	2	100	200	3	100	300	2	100	200			0.5	-0.693147	-0.693147	0.693147	3.51155	1	1	1	1	2		FALSE	2011-11-16	2012-05-02		2016-06-20		1		0	1678	2012-05-02	1		0	168	0	2016-06-20	1
U-LMS	U-LMS	F	38	3	80	240	1	17.5	17.5	1.5	90	135	2.5	100	250	1.5	100	150	3	High	21	3.04452	3.04452	5.4848	2.91777	1	1	1	0	2		FALSE	2014-03-16	2014-04-22	2014-11-18	2015-03-07		1		0	356	2014-04-22	1		0	37	1		0
U-LMS	U-LMS	F	45	0	0	0	0	0	0	3	95	285	3	100	300	3	100	300			22.2	3.10009	3.10009	0	0	0	0	1	1	3	1	FALSE	2009-07-09	2012-09-20	2012-09-20	2015-02-17		1		0	2049	2012-09-20	1		0	1169	1		0
U-LMS	U-LMS	F	55	0	0	0	2	5	10	3	50	150	2.75	90	247.5	1.5	100	150					1.8718	0	2.3979	0	0	1	0	2		FALSE	1996-10-11	2008-09-01	2008-09-01		2015-08-06	0	2015-08-06	1	6873	2008-09-01	1		0	4343	1		0
US	US	F	44				2	46.5	93	2.5	80	200	2	85	170	1	95	95	3	High	17	2.83321	2.83321		4.54329		1	0	1	1	0	FALSE	2005-07-20	2006-01-09	2006-01-09	2006-06-12		1		0	327	2006-01-09	1		0	173	1		0
US	US	M	65	2.5	50	125	1.75	37.5	60	1.5	60	85	1.5	75	110	2	90	180	3	High	7.2	1.97408	1.97408	4.83628	4.11087	1	1	0	0	2		FALSE	2006-07-28	2008-04-01		2010-09-04		1		0	1499	2008-04-01	1		0	613	0	2010-09-04	1
US	US	M	55	2	1	2	1	33	33	2	90	180	1	80	80	2.75	85	237.5	3	High			1.8718	1.09861	3.52636	1	1	0	1	3	1	FALSE	2003-10-01	2006-01-12	2006-01-12			0	2020-09-18	1	6197	2006-01-12	1		0	834	1		0
US	US	M	61	0	0	0	0	0	0	1	80	80	3	90	270	1	60	60	3	High	11.2	2.41591	2.41591	0	0	0	0	1	0	1	0	FALSE	2007-08-15	2008-07-01		2010-02-05		1		0	905	2008-07-01	1		0	321	0	2010-02-05	1
US	US	M	65							3	100	300	1	90	90	3	100	300	2.5	Intermediate	3	1.09861	1.09861					0	1	3	1	FALSE	2006-12-08	2007-03-20	2007-03-20	2007-07-18		1		0	222	2007-03-20	1		0	102	1		0
US	US	M	85	0	0	0	0.5	10	5	3	100	300	2	100	200	1	100	100	3	High	8.5	2.14007	2.14007	0	1.79176	0	0	0	1	1	0	FALSE	2008-03-26			2011-06-14		1		0	1175	2011-06-14	1		0	1175	0	2011-06-14	1
US	US	F	62	0	0	0	1.5	6	9.5	1	25	25	2	75	150	2	100	200	3	High	4.4	1.4816	1.4816	0	2.35138	0	0	0	0	2		FALSE	2008-08-26					0	2020-09-18	1	4406		0	2020-09-18	1	4406	0	2020-09-18	1
US	US	M	83	0	0	0	0.5	100	50	3	90	270	2	100	200	1	100	100	3	High	15.5	2.74084	2.74084	0	3.93183	0	1	0	1	1	0	FALSE	2008-10-15	2009-03-02		2009-10-02		1		0	352	2009-03-02	1		0	138	0	2009-10-02	1
US	US	M	54	1	5	5	2.75	12.5	32.5	2.25	50	112.5	3	90	270	1	100	100	3	High			1.8718	1.79176	3.51155	1	1	1	0	1	0	FALSE	2008-10-07	2008-10-24	2008-10-24	2010-07-16		1		0	647	2008-10-24	1		0	17	1		0
US	US	F	75	2.5	85	212.5	1	60	60	1	90	90	2	90	180	1.75	100	175	3	High	5	1.60944	1.60944	5.36364	4.11087	1	1	0	0	2		FALSE	2006-12-21	2008-04-04		2011-09-05		1		0	1719	2008-04-04	1		0	470	0	2011-09-05	1
US	US	M	56	0	0	0	3	100	300	1.5	62.5	110	2.5	100	250	1	15	15	3	High	10	2.30259	2.30259	0	5.70711	0	1	1	0	1	0	FALSE	2009-02-02	2011-10-11	2011-10-11		2011-11-09	0	2011-11-09	1	1010	2011-10-11	1		0	981	1		0
US	US	M	75	3	55	165	2	12.5	25	2	70	140	2.5	100	250	2.25	100	225	3	High	14.8	2.69463	2.69463	5.11199	3.2581	1	1	1	0	3	1	FALSE	2007-07-17	2009-03-02	2009-03-02	2013-11-29		1		0	2327	2009-03-02	1		0	594	1		0
US	US	M	64	2	5	10	0	0	0	3	90	270	1	35	35	2	100	200	3	High	12.5	2.52573	2.52573	2.3979	0	1	0	0	1	2		FALSE	2010-07-19			2013-07-25		1		0	1102	2013-07-25	1		0	1102	0	2013-07-25	1
US	US	F	65	0	0	0	2	95	190	1	60	60	2	100	200	1	100	100			3.4	1.22378	1.22378	0	5.25227	0	1	0	0	1	0	FALSE	2008-12-04	2010-01-08				0	2020-09-18	1	4306	2010-01-08	1		0	400	0	2020-09-18	1
US	US	F	71	3	80	240	1	90	90	2	50	100	2.5	100	250	3	100	300	3	High	4	1.38629	1.38629	5.4848	4.51086	1	1	1	0	3	1	FALSE	2005-07-29	2007-01-11		2013-10-16		1		0	3001	2007-01-11	1		0	531	0	2013-10-16	1
US	US	M	71	1	5	5	0	0	0	3	100	300	1.5	85	127.5	2	100	200			2.5	0.916291	0.916291	1.79176	0	1	0	0	1	2		FALSE	2012-02-06	2012-02-06	2012-02-06	2013-02-15		1		0	375	2012-02-06	1		0	0	1		0
US	US	M	56	0	0	0	0.25	10	5	2.5	85	212.5	3	100	300	3	100	300	3	High	5	1.60944	1.60944	0	1.79176	0	0	1	1	3	1	FALSE	2012-09-20	2013-10-03	2013-10-03	2015-12-31		1		0	1197	2013-10-03	1		0	378	1		0
US	US	M	45	3	80	240	0.25	2.5	1.25				2	90	180	2	80	160	3	High	2.6	0.955511	0.955511	5.4848	0.81093	1	0	0		2		FALSE	2012-10-06	2015-12-14		2018-05-22		1		0	2054	2015-12-14	1		0	1164	0	2018-05-22	1
US	US	M	71	2	35	70	2	15	30	2	77.5	155	1.5	55	95	2	97.5	195	3	High	11.2	2.41591	2.41591	4.26268	3.43399	1	1	0	0	2		FALSE	2012-02-01			2012-03-30		1		0	58	2012-03-30	1		0	58	0	2012-03-30	1
US	US	M	78	2.5	50	125	0	0	0	3	75	225	2.5	90	225	2.5	100	250	3	High	3.2	1.16315	1.16315	4.83628	0	1	0	1	1	3	1	FALSE	2011-11-08			2012-05-29		1		0	203	2012-05-29	1		0	203	0	2012-05-29	1
US	US	F	91	2	5	10	3	95	285	3	90	270	2.5	100	250	3	100	300	3	High	34	3.52636	3.52636	2.3979	5.65599	1	1	1	1	3	1	FALSE	2013-01-31	2013-05-23	2013-05-23	2014-04-15		1		0	439	2013-05-23	1		0	112	1		0
US	US	M	80	1.5	30	45	0.5	17.5	8.75	1.25	43.75	63.75	3	100	300	3	100	300	2.5	Intermediate	3	1.09861	1.09861	3.82864	2.27727	1	0	1	0	3	1	FALSE	2013-05-14					0	2020-09-18	1	2684		0	2020-09-18	1	2684	0	2020-09-18	1
US	US	M	63	3	80	240	0	0	0	2	20	40	3	100	300	2	85	170	3	High	9	2.19722	2.19722	5.4848	0	1	0	1	0	2		FALSE	2014-04-10					0	2020-09-18	1	2353		0	2020-09-18	1	2353	0	2020-09-18	1
US	US	M	56	0	0	0	0.5	30	15	3	90	270	3	100	300	2	100	200	3	High	6.1	1.80829	1.80829	0	2.77259	0	1	1	1	2		FALSE	2013-09-05	2014-09-11	2014-09-11			0	2020-09-18	1	2570	2014-09-11	1		0	371	1		0
US	US	F	73	0	0	0	0	0	0	3	85	255	3	100	300	1.5	100	150	3	High	13	2.56495	2.56495	0	0	0	0	1	1	2		FALSE	2014-08-18	2016-09-29		2017-05-11		1		0	997	2016-09-29	1		0	773	0	2017-05-11	1
US	US	M	70	2	50	100	0.5	10	5	3	57.5	172.5	2.5	100	250	2.5	100	250	3	High	1.2	0.182322	0.182322	4.61512	1.79176	1	0	1	0	3	1	FALSE	2013-10-22	2014-09-18	2015-02-27	2015-10-03		1		0	711	2014-09-18	1		0	331	1		0
WDLPS	WDLPS	F	68	0	0	0	2.5	75	187.5	2	5	10	3	32.5	97.5	1	10	10	1	Low	32	3.46574	3.46574	0	5.2391	0	1	0	0	1	0	FALSE	2003-05-02	2006-05-22		2013-10-19		1		0	3823	2006-05-22	1		0	1116	0	2013-10-19	1
WDLPS	WDLPS	F	52	0	0	0	1.5	4	6.5	2.25	40	92.5	2	7.5	15	0	5	0					1.8718	0	2.0149	0	0	0	0	1	0	FALSE	1993-06-30	2007-01-12				0	2020-09-18	1	9942	2007-01-12	1		0	4944	0	2020-09-18	1
WDLPS	WDLPS	M	53	1	5	5	3	50	150	3	50	150	1	20	20	0	0	0			13.5	2.60269	2.60269	1.79176	5.01728	1	1	0	0	1	0	FALSE	2007-01-19				2019-08-13	0	2019-08-13	1	4589		0	2019-08-13	1	4589	0	2019-08-13	1
WDLPS	WDLPS	M	54	0	0	0	2	5	10	3	55	165	0	0	0	0	0	0			13.2	2.58022	2.58022	0	2.3979	0	0	0	0	1	0	FALSE	2008-06-12	2016-07-28				0	2020-09-18	1	4481	2016-07-28	1		0	2968	0	2020-09-18	1
WDLPS	WDLPS	F	68	0	0	0	2	5	10	2.5	35	95	3	70	210	0	0	0			2.5	0.916291	0.916291	0	2.3979	0	0	1	0	1	0	FALSE	2008-01-04	2011-02-28				0	2020-09-18	1	4641	2011-02-28	1		0	1151	0	2020-09-18	1
WDLPS	WDLPS	M	56	0	0	0				3	5	15	0	0	0	0	0	0			13.5	2.60269	2.60269	0		0		0	0	1	0	FALSE	2008-02-14					0	2020-09-18	1	4600		0	2020-09-18	1	4600	0	2020-09-18	1
WDLPS	WDLPS	F	56	0	0	0	2	3.5	7	2.5	15	40	0	0	0	0	0	0			19.5	2.97041	2.97041	0	2.07944	0	0	0	0	1	0	FALSE	2009-01-29	2016-07-07				0	2020-09-18	1	4250	2016-07-07	1		0	2716	0	2020-09-18	1
WDLPS	WDLPS	F	44	0	0	0	2	3	6				0	0	0	0	0	0	1	Low	30	3.4012	3.4012	0	1.94591	0	0	0		1	0	FALSE	2010-01-08	2018-08-21			2018-11-29	0	2018-11-29	1	3247	2018-08-21	1		0	3147	0	2018-11-29	1
WDLPS	WDLPS	F	54	0	0	0				2.75	70	197.5	1.5	37.5	62.5	2	80	160			6.7	1.90211	1.90211	0		0		0	1	2		FALSE	1993-06-30	2007-01-12				0	2020-09-18	1	9942	2007-01-12	1		0	4944	0	2020-09-18	1
[truncated: 1 more columns]
